# Supplementary material for: Transcriptomic data of Salmonella enterica subsp. enterica serovar Typhimurium str. 14028S treated with novobiocin
Source: Data Brief. 2020 Feb 17;29:105297. doi: 10.1016/j.dib.2020.105297 (PMC7044638; doi:10.1016/j.dib.2020.105297)
Supplement: Multimedia component 1 [file mmc1.xml]

<?xml version="1.0" encoding="utf-8" standalone="no"?>
<data>
  <datasets>
    <author>gogolev.yuri@gmail.com;gogolev@kibb.knc.ru</author>
    <type>1</type>
    <dataset>
      <name>Transcriptome of Salmonella enterica subsp. enterica serovar Typhimurium str. 14028S treated with Novobiocine</name>
      <caption />
      <description>The influence of a DNA gyrase inhibitor on Salmonella Typhimurium str. 14028S gene expression</description>
      <filetype>
        <name />
      </filetype>
      <filesize />
      <source>0</source>
      <sourcename>Original Data</sourcename>
      <access>
        <type>1</type>
        <name>Data available in data repository</name>
        <reponame>NCBI SRA</reponame>
        <PersistentId />
        <deeplinkurl>https://www.ncbi.nlm.nih.gov/bioproject/PRJNA599397/</deeplinkurl>
      </access>
    </dataset>
  </datasets>
</data>
